# Supplementary material for: Antique Traditional Practice: Phenolic Profile of Virgin Olive Oil Obtained from Fruits Stored in Seawater
Source: Foods. 2020 Sep 23;9(10):1347. doi: 10.3390/foods9101347 (PMC7598162; doi:10.3390/foods9101347)
Supplement: Supplementary file 1 [file foods-09-01347-s001.zip]

Archive with 2 entries (2 files):
- Supplementary data Table S1-S4 Toric et all.xlsx
- Supplementary data Fig S1-S4 Toric et all.docx
