# Supplementary material for: Antique Traditional Practice: Phenolic Profile of Virgin Olive Oil Obtained from Fruits Stored in Seawater
Source: Foods. 2020 Sep 23;9(10):1347. doi: 10.3390/foods9101347 (PMC7598162; doi:10.3390/foods9101347)
Supplement: Supplementary file 1 [file foods-09-01347-s001.zip › Supplementary data Table S1-S4 Toric et all.xlsx]

## Sheet: Title and authors
		Article
		Supplementary data: Table S1-S4
		Antique traditional practice: phenolic profile of virgin olive oil obtained from fruits stored in seawater
		Jelena Torić 1, Monika Barbarić 1, *, Stanko Uršić 1, Cvijeta Jakobušić Brala 1, Ana Karković Marković 1, Maja Zebić Avdičević 2, Đani Benčić 3
		1 University of Zagreb Faculty of Pharmacy and Biochemistry, A. Kovačića 1, 10000 Zagreb, Croatia; jelenatoric@gmail.com (J.T.); cjakobus@pharma.hr (C.J.B.); akarkovic@pharma.hr (A.K.M.)
		2 University of Zagreb Faculty of Mechanical Engineering and Naval Architecture, Ivana Lučića 5, 10000 Zagreb, Croatia; maja.zebic@fsb.hr (M.Z.A.)
		3 University of Zagreb Faculty of Agriculture, Svetošimunska cesta 25, 10000 Zagreb, Croatia; bencic@agr.hr (Đ.B.)
		* Correspondence: mbarbaric@pharma.hr (M.B.); Tel.: +385-01-6394-472; Fax, +385-01-6394-400
		Received: 25 August 2020; Accepted: 21 September 2020; Published: date

## Sheet: Table S1
	Table S1. HPLC-DAD analysis of phenolic compounds in VOO and VOO-Sea.
				Calibration curves (μg/mL)
				y = ax + b (y = peak area, x = concentration of phenolic compound expressed in μg/mL)
														Mean values (n=3)						Mean values (n=3)
	Phenolic compounds	Peak in chromatograms	Rt (min) standards	a	b	R²	LOD (μg/mL)	LOD (mg/kg)	LOQ (μg/mL)	LOQ (mg/kg)	VOO (1) (mg/kg VOO)	VOO (2) (mg/kg VOO)	VOO (3) (mg/kg VOO)	mg/kg VOO	SD		VOO-Sea (1) (mg/kg VOO)	VOO-Sea (2) (mg/kg VOO)	VOO-Sea (3) (mg/kg VOO)	mg/kg VOO-Sea	SD
	Hydroxytyrosol	1	12.02	19392.1	-230815	0.998	33.2	2.822	101	8.585	19.06	14.85	20.58	18.1633	2.96837		13.88	11.98	12.92	12.9267	1
	3,4-dihydroxybenzoic acid		13.7	40476.4	-73357.7	0.9984	2.28	0.1938	6.9	0.5865	n.d.	n.d.	n.d.				n.d.	n.d.	n.d.
	Tyrosol	2	15.66	14049.6	-168156	0.9989	25.4	2.159	77	6.545	8.22	7.72	8.36	8.1	0.336452		7.29	6.89	7.42	7.2	0.276225
	p-hydroxybenzoic acid	3	17.68	49330.9	-18679	0.9999	0.44	0.0374	1.33	0.11305	0.1	0.08	0.11	0.0966667	0.0152753		0.11	0.11	0.11	0.11	0
	Homovanillyl alcohol	4	18.09	18367.1	-14594	0.9995	1.45	0.12325	4.4	0.374	0.38	0.34	0.41	0.376667	0.0351188		0.22	0.22	0.23	0.223333	0.0057735
	Vanillic acid	5	20.13	35348.9	-32003	0.9987	2.27	0.19295	6.88	0.5848	0.68	0.42	0.81	0.636667	0.198578		0.97	0.95	1	0.973333	0.0251661
	Syringic acid		21.8	76216.9	-44116.7	0.9995	1.69	0.14365	5.13	0.43605	n.d.	n.d.	n.d.				n.d.	n.d.	n.d.
	Vanillin	6	22.33	80077.5	-55173	0.9993	1.52	0.1292	4.6	0.391	0.51	0.5	0.59	0.533333	0.0493288		0.22	0.24	0.23	0.23	0.01
	p-coumaric acid	7	25.43	116187	-110059	0.9985	2.36	0.2006	7.14	0.6069	0.44	0.39	0.46	0.43	0.0360555		0.33	0.3	0.26	0.296667	0.0351188
	Benzoic acid	8	26.5	10644.7	-12227	0.9989	1.52	0.1292	4.59	0.39015	0.14	0.185505	0.34	0.221835	0.104833		0.211159	0.319847	0.1892	0.240069	0.069957
	Ferulic acid	9	26.93	51001.8	-43122	0.9991	2.13	0.18105	6.46	0.5491	0.317438	0.238177	0.260506	0.27204	0.04087		0.226867	0.199399	0.229134	0.218467	0.0165523
	Oleacein	10	27.1*	10475.4	-1078639	0.98444	223.3	18.9805	676.6	57.511	329.639	265.614	303.759	299.671	32.2076		139.938	132.676	142.84	138.485	5.23551
	o-coumaric acid		28.8	113753	-78775	0.9986	2.31	0.19635	7	0.595	n.d.	n.d.	n.d.				n.d.	n.d.	n.d.
	Pinoresinol	11	33.4	22889	-6791	1	0.66	0.0561	1.99	0.16915	4	3.92	4.15	4.02333	0.116762		2.62	2.58	2.71	2.63667	0.0665833
	Cinnamic acid	12	35.17	167807	-40359	0.998	2.45	0.20825	7.43	0.63155	0.95	0.65	0.92	0.84	0.165227		0.89	0.9	0.99	0.926667	0.0550757
	Apigenin	13	42.7	60895.9	-38670	0.9999	0.84	0.0714	2.54	0.2159	0.97	0.96	1.02	0.983333	0.0321455		1.62	1.63	1.79	1.68	0.0953939
	* oleacein identified tentatively according to the literature [16]
		above LOQ
		below LOQ, above LOD
		below LOD
	The LODs and LOQs were calculated from y-intercept standard deviations (Sb) and slopes (a) of calibration curves using signal-to-noise ratio criteria of 3.3 (LOD = 3.3 x Sb/a) and 10 (LOQ = 10 x Sb/a).

## Sheet: Table S2
	Table S2. Spectrophotometric analysis of phenolic compounds in VOO and VOO-Sea.
		y = ax + b (y = absorbance, x = concentration of phenolic compound)
		Calibration curves (μg/mL)	R²	VOO (1)	VOO (2)	VOO (3)	Mean values (n=3)	SD		VOO-Sea (1)	VOO-Sea (2)	VOO-sea (3)	Mean values (n=3)	SD
	Total phenols (mg GAE/kg VOO or VOO-Sea)	y = 0.000833x + 0.0219	0.999	572.55	498.66	447.66	506.29	62.7936		320.3	318.23	322.47	320.333	2.1202
	o-diphenols (mg GAE/kg VOO or VOO-Sea)	y = 0.000831x - 0.0216	0.9984	232.484	187.211	302.584	240.76	58.13		137.571	154.506	139.592	143.89	9.24927
	Total flavonoides (mg CE/kg VOO or VOO-Sea)	y = 0.003608x - 0.001203	0.998011	555.822	656.592	n.d.	606.207	71.2553		242.024	316.737	n.d.	279.38	52.8303
	EC50 (TP in µg GAE/mL PE or PE-Sea)			142.082	136.574	121.264	133.307	10.7869		170.101	199.16	185.759	185.007	14.544

## Sheet: Table S3
			Table S3. Pearson correlation among individual phenols for VOO samples, *p < 0.05, **p < 0.01.
				Hydroxytyrosol	Tyrosol	Homovanillyl alcohol	Vanillic acid	Vanillin	Cinnamic acid	Oleacein	Apigenin	Pinoresinol	Total phenols (TP)	o-diphenols	EC50
			Hydroxytyrosol	1
			Tyrosol	0.999*	1
			Homovanillyl alcohol	n.s.	n.s.	1
			Vanillic acid	0.997*	n.s.	1.0**	1
			Vanillin	n.s.	n.s.	n.s.	n.s.	1
			Cinnamic acid	n.s.	n.s.	n.s.	n.s.	n.s.	1
			Oleacein	n.s.	n.s.	n.s.	n.s.	n.s.	n.s.	1
			Apigenin	n.s.	n.s.	n.s.	n.s.	0.999*	n.s.	n.s.	1
			Pinoresinol	n.s.	n.s.	n.s.	n.s.	n.s.	n.s.	n.s.	n.s.	1
			Total phenols (TP)	n.s.	n.s.	n.s.	n.s.	n.s.	n.s.	n.s.	n.s.	n.s.	1
			o-diphenols	n.s.	n.s.	n.s.	n.s.	n.s.	n.s.	n.s.	n.s.	0.999*	n.s.	1
			EC50	n.s.	n.s.	n.s.	n.s.	n.s.	n.s.	n.s.	n.s.	n.s.	n.s.	n.s.	1
			n.s. = not significant

## Sheet: Table S4
			Table S4. Pearson´s correlation among individual phenols for VOO-Sea samples, *p < 0.05, **p < 0.01.
				Hydroxytyrosol	Tyrosol	Homovanillyl alcohol	Vanillic acid	Vanillin	Cinnamic acid	Oleacein	Apigenin	Pinoresinol	Total phenols (TP)	o-diphenols	EC50
			Hydroxytyrosol	1
			Tyrosol	n.s.	1
			Homovanillyl alcohol	n.s.	n.s.	1
			Vanillic acid	n.s.	n.s.	n.s.	1
			Vanillin	-1.0**	n.s.	n.s.	n.s.	1
			Cinnamic acid	n.s.	n.s.	n.s.	n.s.	n.s.	1
			Oleacein	n.s.	0.999*	n.s.	n.s.	n.s.	n.s.	1
			Apigenin	n.s.	n.s.	n.s.	n.s.	n.s.	0.999*	n.s.	1
			Pinoresinol	n.s.	n.s.	n.s.	n.s.	n.s.	n.s.	n.s.	n.s.	1
			Total phenols (TP)	n.s.	n.s.	n.s.	n.s.	n.s.	n.s.	n.s.	n.s.	n.s.	1
			o-diphenols	n.s.	n.s.	n.s.	n.s.	n.s.	n.s.	n.s.	n.s.	n.s.	n.s.	1
			EC50	-0.999*	n.s.	n.s.	n.s.	0.999*	n.s.	n.s.	n.s.	n.s.	n.s.	n.s.	1
			n.s. = not significant
